# Supplementary material for: The undulating tripod gait as a model of the locomotion of walking fish
Source: Nat Commun. 2026 Jun 2;17:4596. doi: 10.1038/s41467-026-73111-2 (PMC13230637; doi:10.1038/s41467-026-73111-2)
Supplement: Supplementary file 12 — Source data [file 41467_2026_73111_MOESM12_ESM.zip]

Archive with 5 entries (5 files):
- fig5.txt
- fig6.txt
- fig7.txt
- fig8.txt
- fig9.txt
