# Supplementary material for: The undulating tripod gait as a model of the locomotion of walking fish
Source: Nat Commun. 2026 Jun 2;17:4596. doi: 10.1038/s41467-026-73111-2 (PMC13230637; doi:10.1038/s41467-026-73111-2)
Supplement: Supplementary file 12 — Source data [file 41467_2026_73111_MOESM12_ESM.zip › fig5.txt]

fig 5

simulation
freq: 0.5 1.5 2.5 3.5 4.5 
speed: 0.310 0.835 1.24 1.84 2.56

fish
freq: 2.34 2.34 3.57 3.97 2.84 2.98 2.63 3.05 2.75 2.87 2.48 2.50 2.31 2.08 2.19 2.53
speed: 0.318 0.445 1.63 1.69 1.30 1.36 0.519 0.779 0.592 0.683 0.533 0.778 0.480 0.251 1.18 1.28
