# Supplementary material for: The undulating tripod gait as a model of the locomotion of walking fish
Source: Nat Commun. 2026 Jun 2;17:4596. doi: 10.1038/s41467-026-73111-2 (PMC13230637; doi:10.1038/s41467-026-73111-2)
Supplement: Supplementary file 12 — Source data [file 41467_2026_73111_MOESM12_ESM.zip › fig6.txt]

fig6a

sim 1.5 Hz
0.25 0.5 1 1.5 2.0
0.0844 0.273 0.640 0.835 0.745

sim 2.5 Hz
0.25 0.5 1 1.5 2.0
0.149 0.442 0.958 1.237 1.333

sim 3.5 Hz
0.25 0.5 1 1.5 2.0
0.253 0.620 1.224 1.840 1.727

fish
1.06 1.27 1.40 1.20 1.25 1.28 1.36 0.92 0.81
0.318 0.445 1.63 1.69 1.30 1.36 0.519 0.251 1.18


fig6b
sim 1.5 Hz
0.25 0.5 1 1.5 2.1 2.5
0.328 0.471 0.715 0.769 0.835 0.752

sim 2.5 Hz
0.25 0.5 1 1.5 2.1 2.5
0.378 0.789 1.01 1.02 1.24 1.10

sim 3.5 Hz
0.25 0.5 1 1.5 2.1 2.5
0.580 0.817 1.21 1.42 1.84 1.5503

fish
2.08 2.05 2.00 1.95 1.41 1.38 1.53 1.54 1.60
0.318 0.445 1.63 1.69 1.30 1.36 0.519 0.251 1.18
