# Supplementary material for: The undulating tripod gait as a model of the locomotion of walking fish
Source: Nat Commun. 2026 Jun 2;17:4596. doi: 10.1038/s41467-026-73111-2 (PMC13230637; doi:10.1038/s41467-026-73111-2)
Supplement: Supplementary file 12 — Source data [file 41467_2026_73111_MOESM12_ESM.zip › fig7.txt]

fig 7b

0 pi/2 pi 3*pi/2

phi3=0
0.120	0.001	-0.326	-0.140
phi3=pi/2
-0.0182 0.552 -0.681 -0.841
phi3=pi
0.119 1.24 -0.817 -1.18
phi3=3pi/2
0.794 0.599 -0.812 -1.01


fig 7c

0 pi/2 pi 3*pi/2

phi2=0
0.120 -0.0182 0.119 0.794
phi2=pi/2
0.001 0.552 1.24 0.599
phi2=pi
-0.326 -0.681 -0.817 -0.812
phi2=3pi/2
-0.140 -0.841 -1.18 -1.01
