# Supplementary material for: The undulating tripod gait as a model of the locomotion of walking fish
Source: Nat Commun. 2026 Jun 2;17:4596. doi: 10.1038/s41467-026-73111-2 (PMC13230637; doi:10.1038/s41467-026-73111-2)
Supplement: Supplementary file 12 — Source data [file 41467_2026_73111_MOESM12_ESM.zip › fig8.txt]

fig8a

morpho

0 96.17 204.4 204.4 138.6 71.0141
0.275 0.261 0.0814 0.185 0.244 0.259


fig 8b

0.27 BL
0.1 0.2 0.4
0.275 0.322 0.323

0.22 BL
0.1 0.2 0.4 0.6
0.266 0.261 0.275 0.273

0.16 BL
0.1 0.2 0.4 0.6 0.8
0.214 0.203 0.203 0.213 0.163
