# Supplementary material for: The undulating tripod gait as a model of the locomotion of walking fish
Source: Nat Commun. 2026 Jun 2;17:4596. doi: 10.1038/s41467-026-73111-2 (PMC13230637; doi:10.1038/s41467-026-73111-2)
Supplement: Supplementary file 12 — Source data [file 41467_2026_73111_MOESM12_ESM.zip › fig9.txt]

fig9

theta2:
amplitudes: 0.25 0.5 1.0 1.5
sim speeds: 0.0241 0.102 0.220 0.274
real speed mean: 0.118 0.133 0.156 0.200
real speed stdev: 0.0114 0.0041 0.0042 0.0041

theta3:
amplitudes: 0.25 0.5 1.0 1.5 2.1
sim speeds: 0.0710 0.237 0.267 0.274 0.274
real speed mean:  -0.0159 0.0537 0.0465 0.0979 0.2000
real speed stdev: 0.0018 0.0148 0.0018 0.0044 0.0041


surfaces:
base: mean 0.200, stdev 0.0041
low fr fin: mean 0.184, stdev 0.0033
high fr surface: mean 0.176, stdev 0.0107
sim: 0.274
